# Supplementary material for: Integrating Temporal and Spatial Dimensions of Alpine Adaptation: Camera‐Trap Insights on Bharal ( Pseudois nayaur ) in Giant Panda National Park
Source: Ecol Evol. 2025 Jul 28;15(8):e71874. doi: 10.1002/ece3.71874 (PMC12304079; doi:10.1002/ece3.71874)
Supplement: Supplementary file 1 — Data S1: Infrared camera footage documenting the activity of bharal, including the specific dates and times of the recorded events. [file ECE3-15-e71874-s001.xlsx]

## Sheet: Sheet1
Date	Time	Species	Number
2021-07-13	15:25:00	bharal	3
2021-07-13	15:25:00	bharal	3
2021-07-13	15:25:00	bharal	3
2021-07-13	15:25:00	bharal	3
2021-07-13	15:26:00	bharal	2
2021-07-13	15:26:00	bharal	2
2021-07-13	15:26:00	bharal	2
2021-07-13	15:27:00	bharal	2
2021-07-13	16:00:00	bharal	1
2021-07-13	16:00:00	bharal	1
2021-07-13	16:00:00	bharal	1
2021-07-13	16:00:00	bharal	1
2021-07-13	19:46:00	bharal	1
2021-07-13	19:46:00	bharal	1
2021-07-13	19:46:00	bharal	1
2021-07-13	19:47:00	bharal	1
2021-07-16	08:38:00	bharal	1
2021-07-16	08:38:00	bharal	1
2021-07-16	08:38:00	bharal	1
2021-07-16	08:38:00	bharal	1
2021-07-16	08:42:00	bharal	1
2021-07-16	08:42:00	bharal	1
2021-07-16	08:42:00	bharal	1
2021-07-16	08:42:00	bharal	1
2021-07-16	08:43:00	bharal	1
2021-07-16	08:43:00	bharal	1
2021-07-16	08:43:00	bharal	1
2021-07-16	08:44:00	bharal	1
2021-07-16	09:07:00	bharal	3
2021-07-16	09:07:00	bharal	3
2021-07-16	09:07:00	bharal	3
2021-07-16	09:07:00	bharal	3
2021-07-16	09:09:00	bharal	5
2021-07-16	09:09:00	bharal	5
2021-07-16	09:09:00	bharal	5
2021-07-16	09:09:00	bharal	5
2021-07-16	09:27:00	bharal	1
2021-07-16	09:27:00	bharal	1
2021-07-16	09:27:00	bharal	1
2021-07-16	09:28:00	bharal	1
2021-07-16	09:39:00	bharal	1
2021-07-16	09:39:00	bharal	1
2021-07-16	09:39:00	bharal	1
2021-07-16	09:39:00	bharal	1
2021-07-21	17:26:00	bharal	1
2021-07-21	17:26:00	bharal	1
2021-07-21	17:26:00	bharal	1
2021-07-21	17:26:00	bharal	1
2021-07-21	23:34:00	bharal	3
2021-07-21	23:34:00	bharal	3
2021-07-21	23:34:00	bharal	3
2021-07-21	23:34:00	bharal	3
2021-07-24	08:02:00	bharal	5
2021-07-24	08:02:00	bharal	5
2021-07-24	08:02:00	bharal	5
2021-07-24	08:02:00	bharal	5
2021-07-24	08:05:00	bharal	10
2021-07-24	08:05:00	bharal	10
2021-07-24	08:05:00	bharal	10
2021-07-24	08:06:00	bharal	10
2021-07-24	08:07:00	bharal	10
2021-07-24	08:07:00	bharal	10
2021-07-24	08:07:00	bharal	10
2021-07-24	08:07:00	bharal	10
2021-07-24	08:10:00	bharal	3
2021-07-24	08:10:00	bharal	3
2021-07-24	08:10:00	bharal	3
2021-07-24	08:10:00	bharal	3
2021-07-24	08:14:00	bharal	5
2021-07-24	08:14:00	bharal	5
2021-07-24	08:14:00	bharal	5
2021-07-24	08:14:00	bharal	5
2021-07-26	06:52:00	bharal	1
2021-07-26	06:52:00	bharal	1
2021-07-26	06:52:00	bharal	1
2021-07-26	06:52:00	bharal	1
2021-08-04	10:22:00	bharal	2
2021-08-04	10:22:00	bharal	2
2021-08-04	10:22:00	bharal	2
2021-08-04	10:23:00	bharal	2
2021-08-04	10:32:00	bharal	1
2021-08-04	10:32:00	bharal	1
2021-08-04	10:32:00	bharal	1
2021-08-04	10:32:00	bharal	1
2021-08-04	22:00:00	bharal	1
2021-08-04	22:00:00	bharal	1
2021-08-04	22:00:00	bharal	1
2021-08-04	22:00:00	bharal	1
2021-08-05	06:08:00	bharal	2
2021-08-05	06:08:00	bharal	2
2021-08-05	06:08:00	bharal	2
2021-08-05	06:08:00	bharal	2
2021-08-05	06:14:00	bharal	1
2021-08-05	06:14:00	bharal	1
2021-08-05	06:14:00	bharal	1
2021-08-05	06:14:00	bharal	1
2021-08-06	13:00:00	bharal	3
2021-08-06	13:00:00	bharal	3
2021-08-06	13:00:00	bharal	3
2021-08-06	13:00:00	bharal	3
2021-08-06	13:13:00	bharal	3
2021-08-06	13:13:00	bharal	3
2021-08-06	13:13:00	bharal	3
2021-08-06	13:14:00	bharal	3
2021-08-06	13:15:00	bharal	1
2021-08-06	13:15:00	bharal	1
2021-08-06	13:15:00	bharal	1
2021-08-06	13:15:00	bharal	1
2021-08-07	00:42:00	bharal	1
2021-08-07	00:42:00	bharal	1
2021-08-07	00:42:00	bharal	1
2021-08-07	00:42:00	bharal	1
2021-08-11	15:58:00	bharal	2
2021-08-11	15:58:00	bharal	2
2021-08-11	15:58:00	bharal	2
2021-08-11	15:58:00	bharal	2
2021-08-11	15:59:00	bharal	1
2021-08-11	15:59:00	bharal	1
2021-08-11	15:59:00	bharal	1
2021-08-11	16:00:00	bharal	1
2021-08-16	11:21:00	bharal	1
2021-08-16	11:21:00	bharal	1
2021-08-16	11:21:00	bharal	1
2021-08-16	11:22:00	bharal	1
2022-06-04	15:58:00	bharal	2
2022-06-04	15:58:00	bharal	2
2022-06-04	15:58:00	bharal	2
2022-06-04	15:58:00	bharal	2
2022-06-09	16:36:00	bharal	1
2022-06-09	16:36:00	bharal	1
2022-06-09	16:36:00	bharal	1
2022-06-09	16:36:00	bharal	1
2022-06-11	20:07:00	bharal	2
2022-06-11	20:07:00	bharal	2
2022-06-11	20:07:00	bharal	2
2022-06-11	20:08:00	bharal	2
2022-06-11	20:10:00	bharal	2
2022-06-11	20:10:00	bharal	2
2022-06-11	20:10:00	bharal	2
2022-06-11	20:10:00	bharal	2
2022-06-11	20:22:00	bharal	4
2022-06-11	20:22:00	bharal	4
2022-06-11	20:22:00	bharal	4
2022-06-11	20:23:00	bharal	4
2022-06-14	15:11:00	bharal	6
2022-06-14	15:11:00	bharal	6
2022-06-14	15:11:00	bharal	6
2022-06-14	15:12:00	bharal	6
2022-06-20	06:23:00	bharal	1
2022-06-20	06:23:00	bharal	1
2022-06-20	06:23:00	bharal	1
2022-06-20	06:24:00	bharal	1
2022-06-21	08:28:00	bharal	2
2022-06-21	08:28:00	bharal	2
2022-06-21	08:28:00	bharal	2
2022-06-21	08:28:00	bharal	2
2022-06-21	08:30:00	bharal	6
2022-06-21	08:30:00	bharal	6
2022-06-21	08:30:00	bharal	6
2022-06-21	08:30:00	bharal	6
2022-06-21	08:31:00	bharal	6
2022-06-21	08:31:00	bharal	6
2022-06-21	08:31:00	bharal	6
2022-06-21	08:32:00	bharal	6
2022-06-21	08:33:00	bharal	6
2022-06-21	08:33:00	bharal	6
2022-06-21	08:33:00	bharal	6
2022-06-21	08:33:00	bharal	6
2022-06-21	08:39:00	bharal	1
2022-06-21	08:39:00	bharal	1
2022-06-21	08:39:00	bharal	1
2022-06-21	08:39:00	bharal	1
2022-06-21	08:40:00	bharal	2
2022-06-21	08:40:00	bharal	2
2022-06-21	08:40:00	bharal	2
2022-06-21	08:41:00	bharal	2
2022-06-21	08:45:00	bharal	1
2022-06-21	08:45:00	bharal	1
2022-06-21	08:45:00	bharal	1
2022-06-21	08:45:00	bharal	1
2022-06-21	08:47:00	bharal	3
2022-06-21	08:47:00	bharal	3
2022-06-21	08:47:00	bharal	3
2022-06-21	08:48:00	bharal	3
2022-06-21	15:04:00	bharal	1
2022-06-21	15:04:00	bharal	1
2022-06-21	15:04:00	bharal	1
2022-06-21	15:05:00	bharal	1
2022-06-21	15:06:00	bharal	2
2022-06-21	15:06:00	bharal	2
2022-06-21	15:06:00	bharal	2
2022-06-21	15:06:00	bharal	2
2022-06-21	15:15:00	bharal	1
2022-06-21	15:15:00	bharal	1
2022-06-21	15:15:00	bharal	1
2022-06-21	15:16:00	bharal	1
2022-06-27	06:59:00	bharal	2
2022-06-27	06:59:00	bharal	2
2022-06-27	06:59:00	bharal	2
2022-06-27	07:00:00	bharal	2
2022-06-27	07:01:00	bharal	1
2022-06-27	07:01:00	bharal	1
2022-06-27	07:01:00	bharal	1
2022-06-27	07:01:00	bharal	1
2022-06-29	15:31:00	bharal	1
2022-06-29	15:31:00	bharal	1
2022-06-29	15:31:00	bharal	1
2022-06-29	15:31:00	bharal	1
2022-06-29	15:33:00	bharal	1
2022-06-29	15:33:00	bharal	1
2022-06-29	15:33:00	bharal	1
2022-06-29	15:33:00	bharal	1
2022-06-29	16:10:00	bharal	1
2022-06-29	16:10:00	bharal	1
2022-06-29	16:10:00	bharal	1
2022-06-29	16:11:00	bharal	1
2021-08-07	08:46:00	bharal	2
2021-08-07	08:46:00	bharal	2
2021-08-07	08:46:00	bharal	2
2021-08-07	08:46:00	bharal	2
2021-08-12	16:18:00	bharal	1
2021-08-12	16:18:00	bharal	2
2021-08-12	16:18:00	bharal	2
2021-08-12	16:19:00	bharal	1
2021-08-12	16:19:00	bharal	1
2021-08-12	16:19:00	bharal	1
2021-08-12	16:19:00	bharal	1
2021-08-12	16:20:00	bharal	3
2021-08-12	16:20:00	bharal	3
2021-08-12	16:20:00	bharal	3
2021-08-12	16:20:00	bharal	3
2021-08-12	16:21:00	bharal	3
2021-08-18	09:34:00	bharal	2
2021-08-18	09:34:00	bharal	2
2021-08-18	09:34:00	bharal	2
2021-08-18	09:34:00	bharal	2
2021-08-18	09:35:00	bharal	1
2021-08-18	09:35:00	bharal	1
2021-08-18	09:35:00	bharal	1
2021-08-18	09:35:00	bharal	1
2021-08-18	09:45:00	bharal	1
2021-08-18	09:45:00	bharal	1
2021-08-18	09:45:00	bharal	1
2021-08-18	09:45:00	bharal	1
2021-08-20	11:03:00	bharal	1
2021-08-20	11:03:00	bharal	1
2021-08-20	11:03:00	bharal	1
2021-08-20	11:04:00	bharal	1
2022-06-19	13:52:00	bharal	1
2022-06-19	13:52:00	bharal	1
2022-06-19	13:52:00	bharal	1
2022-06-19	13:52:00	bharal	1
2022-06-19	13:53:00	bharal	2
2022-06-19	13:53:00	bharal	1
2022-06-19	13:53:00	bharal	1
2022-06-19	13:53:00	bharal	1
2022-06-19	14:36:00	bharal	1
2022-06-19	14:36:00	bharal	1
2022-06-19	14:36:00	bharal	1
2022-06-19	14:36:00	bharal	1
2022-06-19	14:38:00	bharal	1
2022-06-19	14:38:00	bharal	1
2022-06-19	14:38:00	bharal	1
2022-06-19	14:39:00	bharal	1
2022-07-03	04:35:00	bharal	1
2022-07-03	04:35:00	bharal	1
2022-07-03	04:35:00	bharal	1
2021-07-07	08:54:00	bharal	1
2021-07-07	08:54:00	bharal	1
2021-07-07	08:54:00	bharal	1
2021-07-07	08:54:00	bharal	1
2021-07-07	08:55:00	bharal	2
2021-07-07	08:55:00	bharal	2
2021-07-07	08:55:00	bharal	2
2021-07-07	08:56:00	bharal	2
2021-07-07	09:12:00	bharal	2
2021-07-07	09:12:00	bharal	2
2021-07-07	09:12:00	bharal	2
2021-07-07	09:12:00	bharal	2
2021-07-07	09:14:00	bharal	1
2021-07-07	09:14:00	bharal	1
2021-07-07	09:14:00	bharal	1
2021-07-07	09:14:00	bharal	1
2021-07-07	09:15:00	bharal	1
2021-07-07	09:15:00	bharal	1
2021-07-07	09:15:00	bharal	1
2021-07-07	09:15:00	bharal	1
2021-07-07	09:28:00	bharal	1
2021-07-07	09:28:00	bharal	1
2021-07-07	09:28:00	bharal	1
2021-07-07	09:29:00	bharal	1
2021-07-07	09:33:00	bharal	2
2021-07-07	09:33:00	bharal	2
2021-07-07	09:33:00	bharal	2
2021-07-07	09:33:00	bharal	2
2021-07-07	09:35:00	bharal	1
2021-07-07	09:35:00	bharal	1
2021-07-07	09:35:00	bharal	1
2021-07-07	09:35:00	bharal	1
2021-07-07	09:36:00	bharal	1
2021-07-07	09:36:00	bharal	1
2021-07-07	09:36:00	bharal	1
2021-07-07	09:36:00	bharal	1
2021-07-07	10:00:00	bharal	1
2021-07-07	10:00:00	bharal	1
2021-07-07	10:00:00	bharal	1
2021-07-07	10:00:00	bharal	1
2021-07-07	10:06:00	bharal	1
2021-07-07	10:06:00	bharal	1
2021-07-07	10:06:00	bharal	1
2021-07-07	10:07:00	bharal	1
2021-07-07	10:11:00	bharal	1
2021-07-07	10:11:00	bharal	1
2021-07-07	10:11:00	bharal	1
2021-07-07	10:11:00	bharal	1
2021-07-07	10:37:00	bharal	1
2021-07-07	10:37:00	bharal	1
2021-07-07	10:37:00	bharal	1
2021-07-07	10:37:00	bharal	1
2021-07-13	11:39:00	bharal	1
2021-07-13	11:39:00	bharal	1
2021-07-13	11:39:00	bharal	1
2021-07-13	11:39:00	bharal	1
2021-07-13	11:56:00	bharal	1
2021-07-13	11:56:00	bharal	1
2021-07-13	11:56:00	bharal	1
2021-07-13	11:56:00	bharal	1
2021-07-15	17:57:00	bharal	1
2021-07-15	17:57:00	bharal	1
2021-07-15	17:57:00	bharal	1
2021-07-15	17:57:00	bharal	1
2021-07-15	18:09:00	bharal	1
2021-07-15	18:09:00	bharal	1
2021-07-15	18:09:00	bharal	1
2021-07-15	18:09:00	bharal	1
2021-07-24	12:01:00	bharal	1
2021-07-24	12:01:00	bharal	1
2021-07-24	12:01:00	bharal	1
2021-07-24	12:01:00	bharal	1
2021-07-24	12:03:00	bharal	1
2021-07-24	12:03:00	bharal	1
2021-07-24	12:03:00	bharal	1
2021-07-24	12:04:00	bharal	2
2021-07-24	12:04:00	bharal	2
2021-07-24	12:04:00	bharal	2
2021-07-24	12:04:00	bharal	2
2021-07-24	12:05:00	bharal	2
2021-07-24	12:17:00	bharal	1
2021-07-24	12:17:00	bharal	1
2021-07-24	12:17:00	bharal	1
2021-07-24	12:17:00	bharal	1
2021-07-24	12:18:00	bharal	1
2021-07-24	12:18:00	bharal	1
2021-07-24	12:18:00	bharal	1
2021-07-24	12:18:00	bharal	1
2021-08-06	13:28:00	bharal	1
2021-08-06	13:28:00	bharal	1
2021-08-06	13:28:00	bharal	1
2021-08-06	13:28:00	bharal	1
2021-08-06	13:30:00	bharal	1
2021-08-06	13:30:00	bharal	1
2021-08-06	13:30:00	bharal	1
2021-08-06	13:30:00	bharal	1
2021-08-06	13:31:00	bharal	1
2021-08-06	13:31:00	bharal	1
2021-08-06	13:31:00	bharal	1
2021-08-06	13:31:00	bharal	1
2021-08-06	13:35:00	bharal	1
2021-08-06	13:35:00	bharal	1
2021-08-06	13:35:00	bharal	1
2021-08-06	13:35:00	bharal	1
2021-08-06	13:48:00	bharal	1
2021-08-06	13:48:00	bharal	1
2021-08-06	13:48:00	bharal	1
2021-08-06	13:49:00	bharal	1
2021-08-07	09:39:00	bharal	1
2021-08-07	09:39:00	bharal	1
2021-08-07	09:39:00	bharal	1
2021-08-07	09:40:00	bharal	1
2021-08-07	09:41:00	bharal	1
2021-08-07	09:41:00	bharal	1
2021-08-07	09:41:00	bharal	1
2021-08-07	09:41:00	bharal	1
2021-08-07	10:16:00	bharal	1
2021-08-07	10:16:00	bharal	1
2021-08-07	10:16:00	bharal	1
2021-08-07	10:16:00	bharal	1
2021-08-07	10:33:00	bharal	1
2021-08-07	10:33:00	bharal	1
2021-08-07	10:33:00	bharal	1
2021-08-07	10:34:00	bharal	1
2021-08-12	16:59:00	bharal	1
2021-08-12	16:59:00	bharal	1
2021-08-12	16:59:00	bharal	1
2021-08-12	16:59:00	bharal	1
2021-08-13	06:47:00	bharal	1
2021-08-13	06:47:00	bharal	1
2021-08-13	06:47:00	bharal	1
2021-08-13	06:47:00	bharal	1
2021-08-18	10:01:00	bharal	2
2021-08-18	10:01:00	bharal	2
2021-08-18	10:01:00	bharal	2
2021-08-18	10:02:00	bharal	2
2021-08-18	10:02:00	bharal	2
2021-08-18	10:02:00	bharal	2
2021-08-18	10:02:00	bharal	2
2021-08-18	10:03:00	bharal	2
2021-08-18	10:04:00	bharal	1
2021-08-18	10:04:00	bharal	1
2021-08-18	10:04:00	bharal	1
2021-08-18	10:04:00	bharal	1
2021-08-19	15:04:00	bharal	1
2021-08-19	15:04:00	bharal	2
2021-08-19	15:04:00	bharal	3
2021-08-19	15:04:00	bharal	4
2021-08-20	13:11:00	bharal	2
2021-08-20	13:11:00	bharal	2
2021-08-20	13:11:00	bharal	2
2021-08-20	13:11:00	bharal	2
2022-06-02	10:29:00	bharal	2
2022-06-02	10:29:00	bharal	2
2022-06-02	10:29:00	bharal	2
2022-06-02	10:29:00	bharal	2
2022-06-02	10:31:00	bharal	2
2022-06-02	10:31:00	bharal	2
2022-06-02	10:31:00	bharal	2
2022-06-02	10:32:00	bharal	2
2022-06-02	10:33:00	bharal	2
2022-06-02	10:33:00	bharal	2
2022-06-02	10:33:00	bharal	2
2022-06-02	10:33:00	bharal	2
2022-06-03	20:12:00	bharal	2
2022-06-03	20:12:00	bharal	2
2022-06-03	20:12:00	bharal	2
2022-06-03	20:24:00	bharal	2
2022-06-03	20:24:00	bharal	2
2022-06-03	20:24:00	bharal	2
2022-06-03	20:24:00	bharal	2
2022-06-03	20:31:00	bharal	2
2022-06-03	20:31:00	bharal	2
2022-06-03	20:31:00	bharal	2
2022-06-03	20:35:00	bharal	1
2022-06-03	20:35:00	bharal	1
2022-06-03	20:35:00	bharal	1
2022-06-03	20:35:00	bharal	1
2022-06-04	06:19:00	bharal	2
2022-06-04	06:19:00	bharal	2
2022-06-04	06:19:00	bharal	2
2022-06-04	06:19:00	bharal	2
2022-06-04	20:08:00	bharal	1
2022-06-04	20:08:00	bharal	1
2022-06-04	20:08:00	bharal	1
2022-06-04	20:08:00	bharal	1
2022-06-04	20:37:00	bharal	2
2022-06-04	20:37:00	bharal	2
2022-06-04	20:37:00	bharal	2
2022-06-05	17:41:00	bharal	2
2022-06-05	17:41:00	bharal	2
2022-06-05	17:41:00	bharal	2
2022-06-05	17:41:00	bharal	2
2022-06-05	17:42:00	bharal	2
2022-06-05	17:42:00	bharal	2
2022-06-05	17:42:00	bharal	2
2022-06-05	17:43:00	bharal	2
2022-06-07	11:08:00	bharal	1
2022-06-07	11:08:00	bharal	1
2022-06-07	11:08:00	bharal	1
2022-06-07	11:09:00	bharal	1
2022-06-19	08:46:00	bharal	1
2022-06-19	08:46:00	bharal	1
2022-06-19	08:46:00	bharal	1
2022-06-19	08:46:00	bharal	1
2022-06-19	08:55:00	bharal	1
2022-06-19	08:56:00	bharal	1
2022-06-19	08:56:00	bharal	1
2022-06-19	08:56:00	bharal	1
2022-06-19	09:07:00	bharal	1
2022-06-19	09:07:00	bharal	1
2022-06-19	09:07:00	bharal	1
2022-06-19	09:08:00	bharal	1
2022-06-19	09:12:00	bharal	1
2022-06-19	09:12:00	bharal	1
2022-06-19	09:12:00	bharal	1
2022-06-19	09:12:00	bharal	1
2022-06-19	09:21:00	bharal	1
2022-06-19	09:21:00	bharal	1
2022-06-19	09:21:00	bharal	1
2022-06-19	09:21:00	bharal	1
2022-06-19	13:16:00	bharal	1
2022-06-19	13:16:00	bharal	1
2022-06-19	13:16:00	bharal	1
2022-06-19	13:16:00	bharal	1
2022-06-19	13:29:00	bharal	1
2022-06-19	13:29:00	bharal	1
2022-06-19	13:29:00	bharal	1
2022-06-19	13:29:00	bharal	1
2022-06-19	13:52:00	bharal	1
2022-06-19	13:52:00	bharal	1
2022-06-19	13:52:00	bharal	1
2022-06-19	13:52:00	bharal	1
2022-06-19	13:59:00	bharal	1
2022-06-19	13:59:00	bharal	1
2022-06-19	13:59:00	bharal	1
2022-06-19	14:00:00	bharal	1
2022-06-19	19:52:00	bharal	1
2022-06-19	19:52:00	bharal	1
2022-06-19	19:52:00	bharal	1
2022-06-19	19:52:00	bharal	1
2022-06-20	07:38:00	bharal	1
2022-06-20	07:38:00	bharal	1
2022-06-20	07:38:00	bharal	1
2022-06-20	07:38:00	bharal	1
2022-06-20	07:40:00	bharal	2
2022-06-20	07:40:00	bharal	2
2022-06-20	07:40:00	bharal	2
2022-06-20	07:40:00	bharal	2
2022-06-20	07:43:00	bharal	1
2022-06-20	07:43:00	bharal	1
2022-06-20	07:43:00	bharal	1
2022-06-20	07:43:00	bharal	1
2022-06-20	07:45:00	bharal	3
2022-06-20	07:45:00	bharal	3
2022-06-20	07:45:00	bharal	3
2022-06-20	07:45:00	bharal	3
2022-06-20	07:46:00	bharal	3
2022-06-20	07:46:00	bharal	3
2022-06-20	07:46:00	bharal	3
2022-06-20	07:46:00	bharal	3
2022-06-20	07:48:00	bharal	2
2022-06-20	07:48:00	bharal	2
2022-06-20	07:48:00	bharal	2
2022-06-20	07:49:00	bharal	2
2022-06-20	07:50:00	bharal	1
2022-06-20	07:50:00	bharal	1
2022-06-20	07:50:00	bharal	1
2022-06-20	07:50:00	bharal	1
2022-06-20	08:02:00	bharal	1
2022-06-20	08:02:00	bharal	1
2022-06-20	08:02:00	bharal	1
2022-06-20	08:03:00	bharal	1
2022-06-20	08:09:00	bharal	1
2022-06-20	08:09:00	bharal	1
2022-06-20	08:09:00	bharal	1
2022-06-20	08:09:00	bharal	1
2022-06-20	08:36:00	bharal	1
2022-06-20	08:36:00	bharal	1
2022-06-20	08:36:00	bharal	1
2022-06-20	08:36:00	bharal	1
2022-06-20	08:44:00	bharal	3
2022-06-20	08:44:00	bharal	3
2022-06-20	08:44:00	bharal	3
2022-06-20	08:44:00	bharal	3
2022-06-20	08:45:00	bharal	3
2022-06-20	08:45:00	bharal	3
2022-06-20	08:45:00	bharal	3
2022-06-20	08:45:00	bharal	3
2022-06-23	13:20:00	bharal	1
2022-06-23	13:20:00	bharal	1
2022-06-23	13:20:00	bharal	1
2022-06-23	13:21:00	bharal	1
2022-06-23	13:22:00	bharal	4
2022-06-23	13:22:00	bharal	4
2022-06-23	13:22:00	bharal	4
2022-06-23	13:22:00	bharal	4
2022-06-29	06:01:00	bharal	1
2022-06-29	06:01:00	bharal	1
2022-06-29	06:01:00	bharal	1
2022-06-29	06:01:00	bharal	1
2022-07-03	06:50:00	bharal	1
2022-07-03	06:50:00	bharal	1
2022-07-03	06:50:00	bharal	1
2022-07-03	06:50:00	bharal	1
2022-07-04	08:54:00	bharal	1
2022-07-04	08:54:00	bharal	1
2022-07-04	08:54:00	bharal	1
2022-07-04	08:54:00	bharal	1
2021-07-07	07:59:00	bharal	1
2021-07-07	07:59:00	bharal	1
2021-07-07	07:59:00	bharal	1
2021-07-07	07:59:00	bharal	1
2021-07-07	08:00:00	bharal	1
2021-07-07	08:01:00	bharal	2
2021-07-07	08:01:00	bharal	2
2021-07-07	08:01:00	bharal	2
2021-07-07	08:18:00	bharal	2
2021-07-07	08:18:00	bharal	3
2021-07-07	08:18:00	bharal	3
2021-07-07	08:19:00	bharal	3
2021-07-07	08:20:00	bharal	3
2021-07-07	08:20:00	bharal	3
2021-07-07	08:20:00	bharal	3
2021-07-07	08:21:00	bharal	3
2021-07-07	08:23:00	bharal	3
2021-07-07	08:23:00	bharal	3
2021-07-07	08:23:00	bharal	3
2021-07-07	08:24:00	bharal	3
2021-07-07	08:25:00	bharal	1
2021-07-07	08:25:00	bharal	1
2021-07-07	08:25:00	bharal	1
2021-07-07	08:25:00	bharal	1
2021-07-07	08:27:00	bharal	1
2021-07-07	08:27:00	bharal	1
2021-07-07	08:27:00	bharal	1
2021-07-07	08:27:00	bharal	1
2021-07-07	08:28:00	bharal	3
2021-07-07	08:28:00	bharal	3
2021-07-07	08:28:00	bharal	3
2021-07-07	08:28:00	bharal	3
2021-07-07	08:29:00	bharal	1
2021-07-07	08:29:00	bharal	1
2021-07-07	08:29:00	bharal	1
2021-07-07	08:30:00	bharal	1
2021-07-07	08:30:00	bharal	1
2021-07-07	08:31:00	bharal	1
2021-07-07	08:31:00	bharal	1
2021-07-07	08:31:00	bharal	1
2021-07-13	05:42:00	bharal	1
2021-07-13	05:42:00	bharal	1
2021-07-13	05:42:00	bharal	1
2021-07-13	05:42:00	bharal	1
2021-07-13	09:26:00	bharal	1
2021-07-13	09:26:00	bharal	1
2021-07-13	09:26:00	bharal	1
2021-07-13	09:26:00	bharal	1
2021-07-13	10:48:00	bharal	1
2021-07-13	10:48:00	bharal	1
2021-07-13	10:48:00	bharal	1
2021-07-13	10:48:00	bharal	1
2021-07-13	10:49:00	bharal	2
2021-07-13	10:49:00	bharal	2
2021-07-13	10:49:00	bharal	2
2021-07-13	10:50:00	bharal	1
2021-07-13	10:50:00	bharal	1
2021-07-13	10:50:00	bharal	1
2021-07-13	10:50:00	bharal	1
2021-07-13	10:51:00	bharal	1
2021-07-13	10:51:00	bharal	1
2021-07-13	10:51:00	bharal	1
2021-07-13	10:51:00	bharal	1
2021-07-13	10:52:00	bharal	1
2021-07-14	07:26:00	bharal	1
2021-07-14	07:26:00	bharal	1
2021-07-14	07:26:00	bharal	1
2021-07-14	07:26:00	bharal	1
2021-07-14	07:32:00	bharal	1
2021-07-14	07:32:00	bharal	1
2021-07-14	07:32:00	bharal	1
2021-07-14	07:32:00	bharal	1
2021-07-14	07:35:00	bharal	1
2021-07-14	07:35:00	bharal	1
2021-07-14	07:35:00	bharal	1
2021-07-14	07:35:00	bharal	1
2021-07-14	07:37:00	bharal	1
2021-07-14	07:37:00	bharal	1
2021-07-14	07:37:00	bharal	1
2021-07-14	07:37:00	bharal	1
2021-07-14	07:38:00	bharal	1
2021-07-14	07:38:00	bharal	1
2021-07-14	07:38:00	bharal	1
2021-07-14	07:38:00	bharal	1
2021-07-14	07:56:00	bharal	1
2021-07-14	07:56:00	bharal	1
2021-07-14	07:56:00	bharal	1
2021-07-14	07:56:00	bharal	1
2021-07-14	08:10:00	bharal	1
2021-07-14	08:10:00	bharal	1
2021-07-14	08:10:00	bharal	1
2021-07-14	08:10:00	bharal	1
2021-07-14	08:15:00	bharal	1
2021-07-14	08:15:00	bharal	1
2021-07-14	08:15:00	bharal	1
2021-07-14	08:16:00	bharal	1
2021-07-14	08:17:00	bharal	1
2021-07-14	08:17:00	bharal	1
2021-07-14	08:17:00	bharal	1
2021-07-14	08:17:00	bharal	1
2021-07-14	08:18:00	bharal	2
2021-07-14	08:18:00	bharal	2
2021-07-14	08:18:00	bharal	2
2021-07-14	08:18:00	bharal	2
2021-07-14	08:19:00	bharal	2
2021-07-14	08:19:00	bharal	2
2021-07-14	08:19:00	bharal	2
2021-07-14	08:19:00	bharal	2
2021-07-14	08:39:00	bharal	2
2021-07-14	08:39:00	bharal	2
2021-07-14	08:39:00	bharal	2
2021-07-14	08:39:00	bharal	2
2021-07-14	08:40:00	bharal	3
2021-07-14	08:40:00	bharal	3
2021-07-14	08:40:00	bharal	3
2021-07-14	08:40:00	bharal	3
2021-07-14	08:41:00	bharal	2
2021-07-14	08:41:00	bharal	2
2021-07-14	08:41:00	bharal	2
2021-07-14	08:41:00	bharal	2
2021-07-14	08:42:00	bharal	3
2021-07-14	08:42:00	bharal	3
2021-07-14	08:42:00	bharal	3
2021-07-14	08:42:00	bharal	3
2021-07-14	08:46:00	bharal	3
2021-07-14	08:46:00	bharal	3
2021-07-14	08:46:00	bharal	3
2021-07-14	08:46:00	bharal	3
2021-07-14	08:47:00	bharal	2
2021-07-14	08:47:00	bharal	2
2021-07-14	08:47:00	bharal	2
2021-07-14	08:47:00	bharal	2
2021-07-14	08:48:00	bharal	3
2021-07-14	08:48:00	bharal	3
2021-07-14	08:48:00	bharal	3
2021-07-14	08:48:00	bharal	3
2021-07-14	09:37:00	bharal	1
2021-07-14	09:37:00	bharal	1
2021-07-14	09:37:00	bharal	1
2021-07-14	09:37:00	bharal	1
2021-07-14	09:40:00	bharal	1
2021-07-14	09:40:00	bharal	1
2021-07-14	09:40:00	bharal	1
2021-07-14	09:40:00	bharal	1
2021-07-14	09:41:00	bharal	1
2021-07-14	09:41:00	bharal	1
2021-07-14	09:41:00	bharal	1
2021-07-14	09:41:00	bharal	1
2021-07-24	16:15:00	bharal	2
2021-07-24	16:15:00	bharal	2
2021-07-24	16:15:00	bharal	2
2021-07-24	16:15:00	bharal	2
2021-08-07	13:12:00	bharal	1
2021-08-07	13:12:00	bharal	1
2021-08-07	13:12:00	bharal	1
2021-08-07	13:12:00	bharal	1
2021-08-11	08:03:00	bharal	1
2021-08-11	08:03:00	bharal	2
2021-08-11	08:03:00	bharal	2
2021-08-11	08:03:00	bharal	2
2021-08-24	14:38:00	bharal	1
2021-08-24	14:38:00	bharal	1
2021-08-24	14:38:00	bharal	1
2021-08-24	14:38:00	bharal	1
2021-08-27	10:25:00	bharal	1
2021-08-27	10:25:00	bharal	1
2021-08-27	10:25:00	bharal	1
2021-08-27	10:25:00	bharal	1
2021-08-27	10:26:00	bharal	1
2021-08-27	10:26:00	bharal	1
2021-08-27	10:26:00	bharal	1
2021-08-27	10:27:00	bharal	1
2022-06-19	07:55:00	bharal	1
2022-06-19	07:55:00	bharal	2
2022-06-19	07:55:00	bharal	2
2022-06-19	07:55:00	bharal	2
2022-06-19	07:58:00	bharal	2
2022-06-19	07:58:00	bharal	2
2022-06-19	07:58:00	bharal	2
2022-06-19	07:59:00	bharal	2
2022-06-19	10:15:00	bharal	1
2022-06-19	10:15:00	bharal	1
2022-06-19	10:15:00	bharal	1
2022-06-19	10:15:00	bharal	1
2022-06-20	16:20:00	bharal	2
2022-06-20	16:20:00	bharal	2
2022-06-20	16:20:00	bharal	2
2022-06-20	16:20:00	bharal	2
2022-06-30	07:11:00	bharal	2
2022-06-30	07:11:00	bharal	2
2022-06-30	07:11:00	bharal	2
2022-06-30	07:11:00	bharal	2
2022-06-28	17:25:00	bharal	1
2022-06-28	17:25:00	bharal	1
2022-06-28	17:25:00	bharal	1
2022-06-28	17:25:00	bharal	1
2022-07-01	18:48:00	bharal	1
2022-07-01	18:48:00	bharal	1
2022-07-01	18:48:00	bharal	1
2022-07-01	18:48:00	bharal	1
2022-07-01	19:54:00	bharal	1
2022-07-01	19:54:00	bharal	1
2022-07-01	19:54:00	bharal	1
2022-07-01	19:54:00	bharal	1
2022-07-06	23:40:00	bharal	1
2022-07-06	23:40:00	bharal	1
2022-07-06	23:40:00	bharal	1
2022-07-06	23:40:00	bharal	1
2022-07-07	04:44:00	bharal	1
2022-07-07	04:44:00	bharal	1
2022-07-07	04:44:00	bharal	1
2022-07-07	04:44:00	bharal	1
2021-08-06	09:14:00	bharal	1
2021-08-06	09:14:00	bharal	1
2021-08-06	09:14:00	bharal	1
2021-08-06	09:14:00	bharal	1
2021-08-06	11:02:00	bharal	4
2021-08-06	11:02:00	bharal	4
2021-08-06	11:02:00	bharal	4
2021-08-06	11:02:00	bharal	4
2021-08-08	17:56:00	bharal	1
2021-08-08	17:56:00	bharal	1
2021-08-08	17:56:00	bharal	1
2021-08-08	17:56:00	bharal	1
2021-08-12	15:15:00	bharal	1
2021-08-12	15:15:00	bharal	1
2021-08-12	15:15:00	bharal	1
2021-08-12	15:16:00	bharal	1
2021-08-19	07:49:00	bharal	3
2021-08-19	07:49:00	bharal	3
2021-08-19	07:49:00	bharal	3
2021-08-19	07:50:00	bharal	3
2021-08-19	07:51:00	bharal	2
2021-08-19	07:51:00	bharal	2
2021-08-19	07:51:00	bharal	2
2021-08-19	07:51:00	bharal	2
2021-08-19	07:52:00	bharal	2
2021-08-19	07:52:00	bharal	2
2021-08-19	07:52:00	bharal	2
2021-08-19	07:52:00	bharal	2
2021-07-02	06:14:00	bharal	2
2021-07-02	06:14:00	bharal	2
2021-07-02	06:14:00	bharal	2
2021-07-02	06:15:00	bharal	2
2021-07-02	07:20:00	bharal	2
2021-07-02	07:20:00	bharal	2
2021-07-02	07:20:00	bharal	2
2021-07-02	07:20:00	bharal	2
2021-07-13	18:33:00	bharal	1
2021-07-13	18:33:00	bharal	1
2021-07-13	18:33:00	bharal	1
2021-07-13	18:34:00	bharal	1
2021-07-17	06:03:00	bharal	3
2021-07-17	06:03:00	bharal	3
2021-07-17	06:03:00	bharal	3
2021-07-17	06:03:00	bharal	3
2021-07-17	06:04:00	bharal	1
2021-07-17	06:04:00	bharal	1
2021-07-17	06:05:00	bharal	1
2021-07-17	06:05:00	bharal	1
2021-08-06	11:26:00	bharal	1
2021-08-06	11:26:00	bharal	1
2021-08-06	11:26:00	bharal	1
2021-08-06	11:26:00	bharal	1
2021-08-06	13:18:00	bharal	1
2021-08-06	13:18:00	bharal	1
2021-08-06	13:18:00	bharal	1
2021-08-06	13:18:00	bharal	1
2021-08-06	13:43:00	bharal	1
2021-08-06	13:43:00	bharal	1
2021-08-06	13:43:00	bharal	1
2021-08-06	13:44:00	bharal	1
2021-08-06	14:33:00	bharal	1
2021-08-06	14:33:00	bharal	1
2021-08-06	14:33:00	bharal	1
2021-08-06	14:34:00	bharal	1
2021-08-15	16:44:00	bharal	1
2021-08-15	16:44:00	bharal	1
2021-08-15	16:44:00	bharal	1
2021-08-15	16:44:00	bharal	1
2021-08-15	16:46:00	bharal	1
2021-08-15	16:46:00	bharal	1
2021-08-15	16:46:00	bharal	1
2021-08-15	16:46:00	bharal	1
2021-08-18	07:55:00	bharal	2
2021-08-18	07:55:00	bharal	2
2021-08-18	07:55:00	bharal	2
2021-08-18	07:56:00	bharal	2
2022-06-11	08:34:00	bharal	2
2022-06-11	08:34:00	bharal	2
2022-06-11	08:34:00	bharal	2
2022-06-11	08:35:00	bharal	2
2022-06-12	06:30:00	bharal	1
2022-06-12	06:30:00	bharal	1
2022-06-12	06:30:00	bharal	1
2022-06-12	06:31:00	bharal	1
2022-06-12	09:12:00	bharal	1
2022-06-12	09:12:00	bharal	1
2022-06-12	09:12:00	bharal	1
2022-06-12	09:13:00	bharal	1
2022-06-22	14:56:00	bharal	1
2022-06-22	14:56:00	bharal	1
2022-06-22	14:56:00	bharal	1
2022-06-22	14:56:00	bharal	1
2022-06-22	14:58:00	bharal	1
2022-06-22	14:58:00	bharal	1
2022-06-22	14:58:00	bharal	1
2022-06-22	14:59:00	bharal	1
2022-06-23	06:19:00	bharal	1
2022-06-23	06:19:00	bharal	1
2022-06-23	06:19:00	bharal	1
2022-06-23	06:20:00	bharal	1
2022-07-07	07:13:00	bharal	1
2022-07-07	07:13:00	bharal	1
2022-07-07	07:13:00	bharal	1
2022-07-07	07:13:00	bharal	1
2021-07-02	10:44:00	bharal	9
2021-07-02	10:44:00	bharal	9
2021-07-02	10:44:00	bharal	9
2021-07-02	10:44:00	bharal	9
2021-07-02	10:47:00	bharal	9
2021-07-02	10:47:00	bharal	9
2021-07-02	10:47:00	bharal	9
2021-07-02	10:47:00	bharal	9
2021-07-02	10:49:00	bharal	9
2021-07-02	10:49:00	bharal	9
2021-07-02	10:49:00	bharal	9
2021-07-02	10:49:00	bharal	9
2021-07-10	12:07:00	bharal	4
2021-07-10	12:07:00	bharal	4
2021-07-10	12:07:00	bharal	4
2021-07-10	12:07:00	bharal	4
2021-07-10	12:13:00	bharal	4
2021-07-10	12:13:00	bharal	4
2021-07-10	12:13:00	bharal	4
2021-07-10	12:13:00	bharal	4
2021-07-10	12:36:00	bharal	1
2021-07-10	12:36:00	bharal	1
2021-07-10	12:36:00	bharal	1
2021-07-10	12:36:00	bharal	1
2021-07-10	12:42:00	bharal	1
2021-07-10	12:42:00	bharal	1
2021-07-10	12:42:00	bharal	1
2021-07-10	12:42:00	bharal	1
2021-07-10	12:45:00	bharal	1
2021-07-10	12:45:00	bharal	1
2021-07-10	12:45:00	bharal	1
2021-07-10	12:46:00	bharal	1
2021-07-10	12:47:00	bharal	2
2021-07-10	12:47:00	bharal	2
2021-07-10	12:47:00	bharal	2
2021-07-10	12:47:00	bharal	2
2021-07-10	13:23:00	bharal	8
2021-07-10	13:23:00	bharal	8
2021-07-10	13:23:00	bharal	8
2021-07-10	13:24:00	bharal	8
2021-07-10	13:26:00	bharal	10
2021-07-10	13:26:00	bharal	10
2021-07-10	13:26:00	bharal	10
2021-07-10	13:26:00	bharal	10
2021-07-10	13:29:00	bharal	10
2021-07-10	13:29:00	bharal	10
2021-07-10	13:29:00	bharal	10
2021-07-10	13:30:00	bharal	10
2021-07-15	10:14:00	bharal	5
2021-07-15	10:14:00	bharal	5
2021-07-15	10:14:00	bharal	5
2021-07-15	10:14:00	bharal	5
2021-07-15	10:16:00	bharal	10
2021-07-15	10:17:00	bharal	10
2021-07-15	10:17:00	bharal	10
2021-07-15	10:17:00	bharal	10
2021-07-15	10:18:00	bharal	15
2021-07-15	10:18:00	bharal	15
2021-07-15	10:18:00	bharal	15
2021-07-15	10:18:00	bharal	15
2021-07-15	10:19:00	bharal	15
2021-07-15	10:19:00	bharal	15
2021-07-15	10:19:00	bharal	15
2021-07-15	10:20:00	bharal	15
2021-07-15	10:21:00	bharal	10
2021-07-15	10:21:00	bharal	10
2021-07-15	10:21:00	bharal	10
2021-07-15	10:21:00	bharal	10
2021-07-15	10:22:00	bharal	10
2021-07-15	10:22:00	bharal	10
2021-07-15	10:22:00	bharal	10
2021-07-15	10:23:00	bharal	10
2021-07-15	10:25:00	bharal	10
2021-07-15	10:26:00	bharal	10
2021-07-15	10:26:00	bharal	10
2021-07-15	10:26:00	bharal	10
2021-07-15	10:27:00	bharal	10
2021-07-15	10:27:00	bharal	10
2021-07-15	10:27:00	bharal	10
2021-07-15	10:28:00	bharal	10
2021-07-15	10:30:00	bharal	10
2021-07-15	10:30:00	bharal	10
2021-07-15	10:30:00	bharal	10
2021-07-15	10:30:00	bharal	10
2021-07-15	10:31:00	bharal	10
2021-07-15	10:31:00	bharal	10
2021-07-15	10:31:00	bharal	10
2021-07-15	10:32:00	bharal	10
2021-07-15	10:33:00	bharal	10
2021-07-15	10:33:00	bharal	10
2021-07-15	10:33:00	bharal	10
2021-07-15	10:33:00	bharal	10
2021-07-15	10:35:00	bharal	10
2021-07-15	10:35:00	bharal	10
2021-07-15	10:35:00	bharal	10
2021-07-15	10:35:00	bharal	10
2021-07-15	10:36:00	bharal	10
2021-07-15	10:36:00	bharal	10
2021-07-15	10:36:00	bharal	10
2021-07-15	10:36:00	bharal	10
2021-07-15	10:37:00	bharal	2
2021-07-15	10:37:00	bharal	2
2021-07-15	10:38:00	bharal	2
2021-07-15	10:38:00	bharal	2
2021-07-23	11:43:00	bharal	1
2021-07-23	11:43:00	bharal	1
2021-07-23	11:44:00	bharal	1
2021-07-23	11:44:00	bharal	1
2021-07-23	11:45:00	bharal	1
2021-07-23	11:45:00	bharal	1
2021-07-23	11:45:00	bharal	1
2021-07-23	11:45:00	bharal	1
2021-07-23	11:56:00	bharal	2
2021-07-23	11:56:00	bharal	2
2021-07-23	11:56:00	bharal	2
2021-07-23	11:57:00	bharal	2
2021-07-23	11:59:00	bharal	2
2021-07-23	11:59:00	bharal	2
2021-07-23	11:59:00	bharal	2
2021-07-23	11:59:00	bharal	2
2021-07-23	12:01:00	bharal	1
2021-07-23	12:01:00	bharal	1
2021-07-23	12:01:00	bharal	1
2021-07-23	12:01:00	bharal	1
2021-07-23	12:03:00	bharal	1
2021-07-23	12:03:00	bharal	1
2021-07-23	12:03:00	bharal	1
2021-07-23	12:03:00	bharal	1
2021-07-23	12:05:00	bharal	2
2021-07-23	12:05:00	bharal	2
2021-07-23	12:05:00	bharal	2
2021-07-23	12:05:00	bharal	2
2021-07-23	12:07:00	bharal	3
2021-07-23	12:07:00	bharal	3
2021-07-23	12:07:00	bharal	3
2021-07-23	12:07:00	bharal	3
2021-07-23	12:09:00	bharal	2
2021-07-23	12:09:00	bharal	2
2021-07-23	12:09:00	bharal	2
2021-07-23	12:10:00	bharal	2
2021-07-23	12:11:00	bharal	2
2021-07-23	12:11:00	bharal	2
2021-07-23	12:11:00	bharal	2
2021-07-23	12:11:00	bharal	2
2021-07-23	12:13:00	bharal	1
2021-07-23	12:13:00	bharal	1
2021-07-23	12:13:00	bharal	1
2021-07-23	12:14:00	bharal	1
2021-07-23	12:15:00	bharal	1
2021-07-23	12:15:00	bharal	1
2021-07-23	12:15:00	bharal	1
2021-07-23	12:15:00	bharal	1
2021-07-23	12:17:00	bharal	1
2021-07-23	12:17:00	bharal	1
2021-07-23	12:17:00	bharal	1
2021-07-23	12:17:00	bharal	1
2021-07-23	12:19:00	bharal	1
2021-07-23	12:19:00	bharal	1
2021-07-23	12:19:00	bharal	1
2021-07-23	12:19:00	bharal	1
2021-07-23	12:24:00	bharal	1
2021-07-23	12:25:00	bharal	1
2021-07-23	12:25:00	bharal	1
2021-07-23	12:25:00	bharal	1
2021-07-23	12:26:00	bharal	1
2021-07-23	12:26:00	bharal	1
2021-07-23	12:26:00	bharal	1
2021-07-23	12:26:00	bharal	1
2021-07-23	12:27:00	bharal	1
2021-07-23	12:27:00	bharal	1
2021-07-23	12:27:00	bharal	1
2021-07-23	12:28:00	bharal	1
2021-07-23	12:29:00	bharal	1
2021-07-23	12:29:00	bharal	1
2021-07-23	12:29:00	bharal	1
2021-07-23	12:29:00	bharal	1
2021-07-23	12:31:00	bharal	1
2021-07-23	12:31:00	bharal	1
2021-07-23	12:31:00	bharal	1
2021-07-23	12:31:00	bharal	1
2021-07-23	12:33:00	bharal	1
2021-07-23	12:33:00	bharal	1
2021-07-23	12:33:00	bharal	1
2021-07-23	12:33:00	bharal	1
2021-07-23	12:35:00	bharal	1
2021-07-23	12:35:00	bharal	1
2021-07-23	12:35:00	bharal	1
2021-07-23	12:36:00	bharal	1
2021-07-23	12:37:00	bharal	1
2021-07-23	12:37:00	bharal	1
2021-07-23	12:37:00	bharal	1
2021-07-23	12:38:00	bharal	1
2021-07-23	12:39:00	bharal	1
2021-07-23	12:39:00	bharal	1
2021-07-23	12:39:00	bharal	1
2021-07-23	12:40:00	bharal	1
2021-07-23	13:24:00	bharal	1
2021-07-23	13:24:00	bharal	1
2021-07-23	13:24:00	bharal	1
2021-07-23	13:25:00	bharal	1
2021-07-23	13:27:00	bharal	1
2021-07-23	13:27:00	bharal	1
2021-07-23	13:27:00	bharal	1
2021-07-23	13:27:00	bharal	1
2021-07-23	13:29:00	bharal	1
2021-07-23	13:29:00	bharal	1
2021-07-23	13:29:00	bharal	1
2021-07-23	13:29:00	bharal	1
2021-07-23	13:31:00	bharal	2
2021-07-23	13:31:00	bharal	2
2021-07-23	13:31:00	bharal	2
2021-07-23	13:31:00	bharal	2
2021-07-23	13:35:00	bharal	2
2021-07-23	13:35:00	bharal	2
2021-07-23	13:36:00	bharal	2
2021-07-23	13:36:00	bharal	2
2021-07-23	13:37:00	bharal	2
2021-07-23	13:37:00	bharal	2
2021-07-23	13:37:00	bharal	2
2021-07-23	13:38:00	bharal	2
2021-07-23	13:39:00	bharal	1
2021-07-23	13:39:00	bharal	1
2021-07-23	13:39:00	bharal	1
2021-07-23	13:39:00	bharal	1
2021-07-23	13:40:00	bharal	1
2021-07-23	13:40:00	bharal	1
2021-07-23	13:40:00	bharal	1
2021-07-23	13:41:00	bharal	1
2021-07-23	13:42:00	bharal	2
2021-07-23	13:42:00	bharal	2
2021-07-23	13:42:00	bharal	2
2021-07-23	13:42:00	bharal	2
2021-07-23	13:44:00	bharal	1
2021-07-23	13:44:00	bharal	1
2021-07-23	13:44:00	bharal	1
2021-07-23	13:44:00	bharal	1
2021-07-23	13:47:00	bharal	1
2021-07-23	13:47:00	bharal	1
2021-07-23	13:47:00	bharal	1
2021-07-23	13:48:00	bharal	1
2021-07-23	13:57:00	bharal	5
2021-07-23	13:57:00	bharal	5
2021-07-23	13:57:00	bharal	5
2021-07-23	13:57:00	bharal	5
2021-07-23	14:02:00	bharal	4
2021-07-23	14:02:00	bharal	4
2021-07-23	14:02:00	bharal	4
2021-07-23	14:02:00	bharal	4
2021-07-23	14:06:00	bharal	4
2021-07-23	14:06:00	bharal	4
2021-07-23	14:06:00	bharal	4
2021-07-23	14:06:00	bharal	4
2021-07-23	14:09:00	bharal	4
2021-07-23	14:09:00	bharal	4
2021-07-23	14:09:00	bharal	4
2021-07-23	14:09:00	bharal	4
2021-07-23	14:13:00	bharal	3
2021-07-23	14:13:00	bharal	3
2021-07-23	14:13:00	bharal	3
2021-07-23	14:14:00	bharal	3
2021-07-23	14:16:00	bharal	3
2021-07-23	14:16:00	bharal	3
2021-07-23	14:16:00	bharal	3
2021-07-23	14:16:00	bharal	3
2021-07-23	14:24:00	bharal	2
2021-07-23	14:24:00	bharal	2
2021-07-23	14:24:00	bharal	2
2021-07-23	14:24:00	bharal	2
2021-07-23	14:27:00	bharal	2
2021-07-23	14:27:00	bharal	2
2021-07-23	14:27:00	bharal	2
2021-07-23	14:27:00	bharal	2
2021-07-23	14:32:00	bharal	8
2021-07-23	14:32:00	bharal	8
2021-07-23	14:32:00	bharal	8
2021-07-23	14:32:00	bharal	8
2021-07-23	14:36:00	bharal	8
2021-07-23	14:36:00	bharal	8
2021-07-23	14:36:00	bharal	8
2021-07-23	14:36:00	bharal	8
2021-07-23	14:39:00	bharal	8
2021-07-23	14:39:00	bharal	8
2021-07-23	14:39:00	bharal	8
2021-07-23	14:39:00	bharal	8
2021-07-23	14:40:00	bharal	8
2021-07-23	14:40:00	bharal	8
2021-07-23	14:40:00	bharal	8
2021-07-23	14:41:00	bharal	8
2021-07-23	14:44:00	bharal	8
2021-07-23	14:44:00	bharal	8
2021-07-23	14:44:00	bharal	8
2021-07-23	14:44:00	bharal	8
2021-07-24	12:04:00	bharal	1
2021-07-24	12:04:00	bharal	1
2021-07-24	12:04:00	bharal	1
2021-07-24	12:04:00	bharal	1
2021-07-24	12:08:00	bharal	1
2021-07-24	12:08:00	bharal	1
2021-07-24	12:08:00	bharal	1
2021-07-24	12:09:00	bharal	1
2021-07-24	12:10:00	bharal	1
2021-07-24	12:10:00	bharal	1
2021-07-24	12:10:00	bharal	1
2021-07-24	12:10:00	bharal	1
2021-07-24	12:12:00	bharal	1
2021-07-24	12:12:00	bharal	1
2021-07-24	12:12:00	bharal	1
2021-07-24	12:13:00	bharal	1
2021-07-24	12:25:00	bharal	1
2021-07-24	12:25:00	bharal	1
2021-07-24	12:25:00	bharal	1
2021-07-24	12:25:00	bharal	1
2021-07-24	12:47:00	bharal	1
2021-07-24	12:47:00	bharal	1
2021-07-24	12:47:00	bharal	1
2021-07-24	12:47:00	bharal	1
2021-07-24	12:48:00	bharal	1
2021-07-24	12:48:00	bharal	1
2021-07-24	12:48:00	bharal	1
2021-07-24	12:48:00	bharal	1
2021-07-24	12:52:00	bharal	1
2021-07-24	12:52:00	bharal	1
2021-07-24	12:52:00	bharal	1
2021-07-24	12:52:00	bharal	1
2021-07-24	13:08:00	bharal	1
2021-07-24	13:08:00	bharal	1
2021-07-24	13:08:00	bharal	1
2021-07-24	13:08:00	bharal	1
2021-07-24	13:09:00	bharal	1
2021-07-24	13:09:00	bharal	1
2021-07-24	13:09:00	bharal	1
2021-07-24	13:10:00	bharal	1
2021-07-24	13:17:00	bharal	1
2021-07-24	13:17:00	bharal	1
2021-07-24	13:17:00	bharal	1
2021-07-24	13:17:00	bharal	1
2021-07-24	13:18:00	bharal	1
2021-07-24	13:18:00	bharal	1
2021-07-24	13:18:00	bharal	1
2021-07-24	13:19:00	bharal	1
2021-07-24	13:20:00	bharal	1
2021-07-24	13:20:00	bharal	1
2021-07-24	13:20:00	bharal	1
2021-07-24	13:20:00	bharal	1
2021-07-24	13:32:00	bharal	1
2021-07-24	13:32:00	bharal	1
2021-07-24	13:32:00	bharal	1
2021-07-24	13:33:00	bharal	1
2021-07-24	13:34:00	bharal	1
2021-07-24	13:34:00	bharal	1
2021-07-24	13:34:00	bharal	1
2021-07-24	13:35:00	bharal	1
2021-07-24	13:40:00	bharal	1
2021-07-24	13:40:00	bharal	1
2021-07-24	13:40:00	bharal	1
2021-07-24	13:40:00	bharal	1
2021-07-24	13:51:00	bharal	1
2021-07-24	13:51:00	bharal	1
2021-07-24	13:51:00	bharal	1
2021-07-24	13:51:00	bharal	1
2021-07-24	14:08:00	bharal	1
2021-07-24	14:08:00	bharal	1
2021-07-24	14:08:00	bharal	1
2021-07-24	14:08:00	bharal	1
2021-07-24	14:12:00	bharal	1
2021-07-24	14:12:00	bharal	1
2021-07-24	14:12:00	bharal	1
2021-07-24	14:12:00	bharal	1
2021-07-24	14:13:00	bharal	1
2021-07-24	14:13:00	bharal	1
2021-07-24	14:13:00	bharal	1
2021-07-24	14:14:00	bharal	1
2021-07-24	14:30:00	bharal	1
2021-07-24	14:30:00	bharal	1
2021-07-24	14:30:00	bharal	1
2021-07-24	14:31:00	bharal	1
2021-07-25	12:04:00	bharal	1
2021-07-25	12:04:00	bharal	1
2021-07-25	12:04:00	bharal	1
2021-07-25	12:04:00	bharal	1
2021-07-25	12:05:00	bharal	1
2021-07-25	12:05:00	bharal	1
2021-07-25	12:05:00	bharal	1
2021-07-25	12:06:00	bharal	1
2021-07-25	12:10:00	bharal	1
2021-07-25	12:10:00	bharal	1
2021-07-25	12:10:00	bharal	1
2021-07-25	12:11:00	bharal	1
2021-07-25	12:14:00	bharal	1
2021-07-25	12:14:00	bharal	1
2021-07-25	12:14:00	bharal	1
2021-07-25	12:14:00	bharal	1
2021-07-25	12:19:00	bharal	1
2021-07-25	12:19:00	bharal	1
2021-07-25	12:19:00	bharal	1
2021-07-25	12:19:00	bharal	1
2021-07-25	12:25:00	bharal	1
2021-07-25	12:25:00	bharal	1
2021-07-25	12:25:00	bharal	1
2021-07-25	12:25:00	bharal	1
2021-07-25	12:31:00	bharal	1
2021-07-25	12:31:00	bharal	1
2021-07-25	12:31:00	bharal	1
2021-07-25	12:31:00	bharal	1
2021-07-25	12:32:00	bharal	1
2021-07-25	12:32:00	bharal	1
2021-07-25	12:32:00	bharal	1
2021-07-25	12:33:00	bharal	1
2021-07-25	12:34:00	bharal	1
2021-07-25	12:34:00	bharal	1
2021-07-25	12:34:00	bharal	1
2021-07-25	12:35:00	bharal	1
2021-07-25	12:36:00	bharal	1
2021-07-25	12:36:00	bharal	1
2021-07-25	12:36:00	bharal	1
2021-07-25	12:36:00	bharal	1
2021-07-25	12:38:00	bharal	1
2021-07-25	12:38:00	bharal	1
2021-07-25	12:38:00	bharal	1
2021-07-25	12:38:00	bharal	1
2021-07-25	12:46:00	bharal	1
2021-07-25	12:46:00	bharal	1
2021-07-25	12:46:00	bharal	1
2021-07-25	12:46:00	bharal	1
2021-07-25	12:53:00	bharal	1
2021-07-25	12:53:00	bharal	1
2021-07-25	12:53:00	bharal	1
2021-07-25	12:54:00	bharal	1
2021-07-25	13:01:00	bharal	2
2021-07-25	13:01:00	bharal	2
2021-07-25	13:01:00	bharal	2
2021-07-25	13:02:00	bharal	2
2021-07-25	13:04:00	bharal	2
2021-07-25	13:04:00	bharal	2
2021-07-25	13:04:00	bharal	2
2021-07-25	13:04:00	bharal	2
2021-07-25	13:07:00	bharal	1
2021-07-25	13:07:00	bharal	1
2021-07-25	13:08:00	bharal	1
2021-07-25	13:08:00	bharal	1
2021-07-25	13:18:00	bharal	3
2021-07-25	13:18:00	bharal	3
2021-07-25	13:18:00	bharal	3
2021-07-25	13:18:00	bharal	3
2021-07-25	13:21:00	bharal	1
2021-07-25	13:21:00	bharal	1
2021-07-25	13:21:00	bharal	1
2021-07-25	13:21:00	bharal	1
2021-07-25	13:23:00	bharal	3
2021-07-25	13:23:00	bharal	3
2021-07-25	13:23:00	bharal	3
2021-07-25	13:23:00	bharal	3
2021-07-25	13:25:00	bharal	1
2021-07-25	13:25:00	bharal	1
2021-07-25	13:25:00	bharal	1
2021-07-25	13:25:00	bharal	1
2021-07-25	13:33:00	bharal	1
2021-07-25	13:33:00	bharal	1
2021-07-25	13:33:00	bharal	1
2021-07-25	13:33:00	bharal	1
2021-07-25	13:36:00	bharal	1
2021-07-25	13:36:00	bharal	1
2021-07-25	13:36:00	bharal	1
2021-07-25	13:36:00	bharal	1
2021-07-25	13:37:00	bharal	1
2021-07-25	13:37:00	bharal	1
2021-07-25	13:37:00	bharal	1
2021-07-25	13:38:00	bharal	1
2021-07-25	13:39:00	bharal	1
2021-07-25	13:39:00	bharal	1
2021-07-25	13:39:00	bharal	1
2021-07-25	13:39:00	bharal	1
2021-07-25	13:48:00	bharal	1
2021-07-25	13:48:00	bharal	1
2021-07-25	13:48:00	bharal	1
2021-07-25	13:48:00	bharal	1
2021-07-25	13:52:00	bharal	1
2021-07-25	13:52:00	bharal	1
2021-07-25	13:52:00	bharal	1
2021-07-25	13:53:00	bharal	1
2021-07-25	14:00:00	bharal	1
2021-07-25	14:00:00	bharal	1
2021-07-25	14:00:00	bharal	1
2021-07-25	14:01:00	bharal	1
2021-07-25	14:03:00	bharal	1
2021-07-25	14:03:00	bharal	1
2021-07-25	14:03:00	bharal	1
2021-07-25	14:03:00	bharal	1
2021-08-02	14:01:00	bharal	1
2021-08-02	14:01:00	bharal	1
2021-08-02	14:01:00	bharal	1
2021-08-02	14:01:00	bharal	1
2021-08-02	14:02:00	bharal	1
2021-08-02	14:02:00	bharal	1
2021-08-02	14:02:00	bharal	1
2021-08-02	14:03:00	bharal	1
2021-08-02	14:29:00	bharal	1
2021-08-02	14:29:00	bharal	1
2021-08-02	14:29:00	bharal	1
2021-08-02	14:30:00	bharal	1
2021-08-02	14:39:00	bharal	1
2021-08-02	14:39:00	bharal	1
2021-08-02	14:39:00	bharal	1
2021-08-02	14:39:00	bharal	1
2021-08-02	15:36:00	bharal	1
2021-08-02	15:36:00	bharal	1
2021-08-02	15:36:00	bharal	1
2021-08-02	15:36:00	bharal	1
2021-08-03	09:55:00	bharal	1
2021-08-03	09:55:00	bharal	1
2021-08-03	09:55:00	bharal	1
2021-08-03	09:55:00	bharal	1
2021-08-03	10:03:00	bharal	2
2021-08-03	10:03:00	bharal	2
2021-08-03	10:03:00	bharal	2
2021-08-03	10:03:00	bharal	2
2021-08-10	08:49:00	bharal	1
2021-08-10	08:49:00	bharal	1
2021-08-10	08:49:00	bharal	1
2021-08-10	08:49:00	bharal	1
2021-08-11	20:50:00	bharal	7
2021-08-11	20:50:00	bharal	7
2021-08-11	20:50:00	bharal	7
2021-08-11	20:50:00	bharal	7
2021-08-11	20:52:00	bharal	4
2021-08-11	20:52:00	bharal	4
2021-08-11	20:52:00	bharal	4
2021-08-11	20:53:00	bharal	4
2021-08-11	20:59:00	bharal	4
2021-08-11	20:59:00	bharal	4
2021-08-11	20:59:00	bharal	4
2021-08-11	20:59:00	bharal	4
2021-08-11	21:02:00	bharal	4
2021-08-11	21:02:00	bharal	4
2021-08-11	21:02:00	bharal	4
2021-08-11	21:02:00	bharal	4
2021-08-11	21:04:00	bharal	4
2021-08-11	21:05:00	bharal	4
2021-08-11	21:05:00	bharal	4
2021-08-11	21:05:00	bharal	4
2021-08-11	21:42:00	bharal	4
2021-08-11	21:42:00	bharal	4
2021-08-11	21:42:00	bharal	4
2021-08-11	21:42:00	bharal	4
2021-08-11	23:16:00	bharal	1
2021-08-11	23:16:00	bharal	1
2021-08-11	23:16:00	bharal	1
2021-08-11	23:16:00	bharal	1
2021-08-11	23:18:00	bharal	1
2021-08-11	23:18:00	bharal	1
2021-08-11	23:18:00	bharal	1
2021-08-11	23:19:00	bharal	1
2021-08-12	06:41:00	bharal	1
2021-08-12	06:41:00	bharal	1
2021-08-12	06:41:00	bharal	1
2021-08-12	06:41:00	bharal	1
2021-08-12	13:57:00	bharal	10
2021-08-12	13:57:00	bharal	10
2021-08-12	13:57:00	bharal	10
2021-08-12	13:57:00	bharal	10
2021-08-12	15:21:00	bharal	10
2021-08-12	15:21:00	bharal	10
2021-08-12	15:21:00	bharal	10
2021-08-12	15:22:00	bharal	10
2021-08-12	15:23:00	bharal	10
2021-08-12	15:23:00	bharal	10
2021-08-12	15:23:00	bharal	10
2021-08-12	15:23:00	bharal	10
2021-08-13	07:51:00	bharal	2
2021-08-13	07:51:00	bharal	2
2021-08-13	07:51:00	bharal	2
2021-08-13	07:51:00	bharal	2
2022-06-03	14:18:00	bharal	2
2022-06-03	14:18:00	bharal	2
2022-06-03	14:18:00	bharal	2
2022-06-03	14:18:00	bharal	2
2022-06-10	09:48:00	bharal	2
2022-06-10	09:48:00	bharal	2
2022-06-10	09:48:00	bharal	2
2022-06-10	09:48:00	bharal	2
2022-06-10	09:54:00	bharal	1
2022-06-10	09:54:00	bharal	1
2022-06-10	09:54:00	bharal	1
2022-06-10	09:54:00	bharal	1
2022-06-11	14:33:00	bharal	5
2022-06-11	14:33:00	bharal	5
2022-06-11	14:33:00	bharal	5
2022-06-11	14:34:00	bharal	5
2022-06-13	08:07:00	bharal	1
2022-06-13	08:07:00	bharal	1
2022-06-13	08:07:00	bharal	1
2022-06-13	08:07:00	bharal	1
2022-06-15	07:56:00	bharal	1
2022-06-15	07:56:00	bharal	1
2022-06-15	07:56:00	bharal	1
2022-06-15	07:56:00	bharal	1
2022-06-15	08:28:00	bharal	2
2022-06-15	08:28:00	bharal	2
2022-06-15	08:28:00	bharal	2
2022-06-15	08:28:00	bharal	2
2022-06-15	08:46:00	bharal	3
2022-06-15	08:46:00	bharal	3
2022-06-15	08:46:00	bharal	3
2022-06-15	08:47:00	bharal	3
2022-06-15	09:20:00	bharal	3
2022-06-15	09:20:00	bharal	3
2022-06-15	09:20:00	bharal	3
2022-06-15	09:20:00	bharal	3
2022-06-15	09:23:00	bharal	1
2022-06-15	09:23:00	bharal	1
2022-06-15	09:23:00	bharal	1
2022-06-15	09:24:00	bharal	1
2022-06-18	08:33:00	bharal	3+1
2022-06-18	08:33:00	bharal	3+1
2022-06-18	08:33:00	bharal	3+1
2022-06-18	08:33:00	bharal	3+1
2022-06-18	08:35:00	bharal	3+1
2022-06-18	08:35:00	bharal	3+1
2022-06-18	08:35:00	bharal	3+1
2022-06-18	08:36:00	bharal	3+1
2022-06-18	08:38:00	bharal	3
2022-06-18	08:38:00	bharal	3
2022-06-18	08:38:00	bharal	3
2022-06-18	08:38:00	bharal	3
2022-06-18	08:41:00	bharal	3
2022-06-18	08:41:00	bharal	3
2022-06-18	08:41:00	bharal	3
2022-06-18	08:42:00	bharal	3
2022-06-18	08:43:00	bharal	2
2022-06-18	08:43:00	bharal	2
2022-06-18	08:43:00	bharal	2
2022-06-18	08:43:00	bharal	2
2022-06-18	08:44:00	bharal	2
2022-06-18	08:44:00	bharal	2
2022-06-18	08:44:00	bharal	2
2022-06-18	08:45:00	bharal	2
2022-06-18	08:46:00	bharal	4
2022-06-18	08:46:00	bharal	4
2022-06-18	08:46:00	bharal	4
2022-06-18	08:46:00	bharal	4
2022-06-18	08:52:00	bharal	3
2022-06-18	08:52:00	bharal	3
2022-06-18	08:52:00	bharal	3
2022-06-18	08:52:00	bharal	3
2022-06-18	08:53:00	bharal	2
2022-06-18	08:53:00	bharal	2
2022-06-18	08:53:00	bharal	2
2022-06-18	08:53:00	bharal	2
2022-06-18	08:55:00	bharal	2
2022-06-18	08:55:00	bharal	2
2022-06-18	08:55:00	bharal	2
2022-06-18	08:55:00	bharal	2
2022-06-18	09:05:00	bharal	1
2022-06-18	09:05:00	bharal	1
2022-06-18	09:05:00	bharal	1
2022-06-18	09:05:00	bharal	1
2022-06-18	09:10:00	bharal	2
2022-06-18	09:10:00	bharal	2
2022-06-18	09:11:00	bharal	2
2022-06-18	09:11:00	bharal	2
2022-06-18	09:12:00	bharal	2
2022-06-18	09:12:00	bharal	2
2022-06-18	09:12:00	bharal	2
2022-06-18	09:12:00	bharal	2
2022-06-18	09:15:00	bharal	1
2022-06-18	09:15:00	bharal	1
2022-06-18	09:15:00	bharal	1
2022-06-18	09:16:00	bharal	1
2022-06-18	09:17:00	bharal	1
2022-06-18	09:17:00	bharal	1
2022-06-18	09:17:00	bharal	1
2022-06-18	09:17:00	bharal	1
2022-06-18	09:18:00	bharal	1
2022-06-18	09:18:00	bharal	1
2022-06-18	09:18:00	bharal	1
2022-06-18	09:19:00	bharal	1
2022-06-18	09:20:00	bharal	1
2022-06-18	09:20:00	bharal	1
2022-06-18	09:20:00	bharal	1
2022-06-18	09:20:00	bharal	1
2022-06-18	09:22:00	bharal	1
2022-06-18	09:22:00	bharal	1
2022-06-18	09:22:00	bharal	1
2022-06-18	09:22:00	bharal	1
2022-06-18	09:23:00	bharal	1
2022-06-18	09:23:00	bharal	1
2022-06-18	09:23:00	bharal	1
2022-06-18	09:23:00	bharal	1
2022-06-18	09:52:00	bharal	1
2022-06-18	09:52:00	bharal	1
2022-06-18	09:52:00	bharal	1
2022-06-18	09:53:00	bharal	1
2022-06-18	09:54:00	bharal	2
2022-06-18	09:54:00	bharal	2
2022-06-18	09:54:00	bharal	2
2022-06-18	09:54:00	bharal	2
2022-06-18	09:59:00	bharal	2
2022-06-18	09:59:00	bharal	2
2022-06-18	09:59:00	bharal	2
2022-06-18	09:59:00	bharal	2
2022-06-18	10:39:00	bharal	1
2022-06-18	10:39:00	bharal	1
2022-06-18	10:39:00	bharal	1
2022-06-18	10:39:00	bharal	1
2022-06-18	10:40:00	bharal	1
2022-06-18	10:40:00	bharal	1
2022-06-18	10:40:00	bharal	1
2022-06-18	10:40:00	bharal	1
2022-06-18	10:42:00	bharal	1
2022-06-18	10:42:00	bharal	1
2022-06-18	10:42:00	bharal	1
2022-06-18	10:42:00	bharal	1
2022-06-18	10:43:00	bharal	3
2022-06-18	10:43:00	bharal	3
2022-06-18	10:43:00	bharal	3
2022-06-18	10:44:00	bharal	3
2022-06-18	10:45:00	bharal	3
2022-06-18	10:45:00	bharal	3
2022-06-18	10:45:00	bharal	3
2022-06-18	10:45:00	bharal	3
2022-06-18	10:46:00	bharal	3
2022-06-18	10:46:00	bharal	3
2022-06-18	10:46:00	bharal	3
2022-06-18	10:47:00	bharal	3
2022-06-18	10:48:00	bharal	3
2022-06-18	10:48:00	bharal	3
2022-06-18	10:48:00	bharal	3
2022-06-18	10:48:00	bharal	3
2022-06-18	10:49:00	bharal	2
2022-06-18	10:49:00	bharal	2
2022-06-18	10:49:00	bharal	2
2022-06-18	10:50:00	bharal	2
2022-06-18	10:51:00	bharal	2
2022-06-18	10:51:00	bharal	2
2022-06-18	10:51:00	bharal	2
2022-06-18	10:51:00	bharal	2
2022-06-18	10:53:00	bharal	2
2022-06-18	10:53:00	bharal	2
2022-06-18	10:53:00	bharal	2
2022-06-18	10:53:00	bharal	2
2022-06-18	10:56:00	bharal	2
2022-06-18	10:56:00	bharal	2
2022-06-18	10:56:00	bharal	2
2022-06-18	10:57:00	bharal	2
2022-06-18	11:02:00	bharal	1
2022-06-18	11:02:00	bharal	1
2022-06-18	11:02:00	bharal	1
2022-06-18	11:02:00	bharal	1
2022-06-18	11:03:00	bharal	1
2022-06-18	11:03:00	bharal	1
2022-06-18	11:03:00	bharal	1
2022-06-18	11:04:00	bharal	1
2022-06-18	11:05:00	bharal	1
2022-06-18	11:05:00	bharal	1
2022-06-18	11:05:00	bharal	1
2022-06-18	11:05:00	bharal	1
2022-06-18	11:06:00	bharal	1
2022-06-18	11:07:00	bharal	1
2022-06-18	11:07:00	bharal	1
2022-06-18	11:07:00	bharal	1
2022-06-18	11:08:00	bharal	1
2022-06-18	11:08:00	bharal	1
2022-06-18	11:08:00	bharal	1
2022-06-18	11:08:00	bharal	1
2022-06-18	11:10:00	bharal	1
2022-06-18	11:10:00	bharal	1
2022-06-18	11:10:00	bharal	1
2022-06-18	11:10:00	bharal	1
2022-06-18	11:12:00	bharal	3
2022-06-18	11:12:00	bharal	3
2022-06-18	11:12:00	bharal	3
2022-06-18	11:12:00	bharal	3
2022-06-18	11:18:00	bharal	2
2022-06-18	11:18:00	bharal	2
2022-06-18	11:18:00	bharal	2
2022-06-18	11:18:00	bharal	2
2022-06-18	11:24:00	bharal	4
2022-06-18	11:24:00	bharal	4
2022-06-18	11:24:00	bharal	4
2022-06-18	11:25:00	bharal	4
2022-06-18	11:32:00	bharal	4
2022-06-18	11:32:00	bharal	4
2022-06-18	11:32:00	bharal	4
2022-06-18	11:32:00	bharal	4
2022-06-18	11:34:00	bharal	2
2022-06-18	11:34:00	bharal	2
2022-06-18	11:34:00	bharal	2
2022-06-18	11:34:00	bharal	2
2022-06-18	11:36:00	bharal	1
2022-06-18	11:36:00	bharal	1
2022-06-18	11:36:00	bharal	1
2022-06-18	11:36:00	bharal	1
2022-06-18	11:38:00	bharal	1
2022-06-18	11:38:00	bharal	1
2022-06-18	11:38:00	bharal	1
2022-06-18	11:38:00	bharal	1
2022-06-19	14:06:00	bharal	4
2022-06-19	14:06:00	bharal	4
2022-06-19	14:06:00	bharal	4
2022-06-19	14:07:00	bharal	4
2022-06-19	14:13:00	bharal	4
2022-06-19	14:13:00	bharal	4
2022-06-19	14:13:00	bharal	4
2022-06-19	14:14:00	bharal	4
2022-06-19	14:15:00	bharal	2
2022-06-19	14:15:00	bharal	2
2022-06-19	14:15:00	bharal	2
2022-06-19	14:15:00	bharal	2
2022-06-19	14:18:00	bharal	1
2022-06-19	14:18:00	bharal	1
2022-06-19	14:18:00	bharal	1
2022-06-19	14:18:00	bharal	1
2022-06-19	14:20:00	bharal	1
2022-06-19	14:20:00	bharal	1
2022-06-19	14:20:00	bharal	1
2022-06-19	14:20:00	bharal	1
2022-06-19	14:21:00	bharal	1
2022-06-19	14:21:00	bharal	1
2022-06-19	14:21:00	bharal	1
2022-06-19	14:21:00	bharal	1
2022-06-19	14:43:00	bharal	3
2022-06-19	14:44:00	bharal	3
2022-06-19	14:44:00	bharal	3
2022-06-19	14:44:00	bharal	3
2022-06-23	06:29:00	bharal	2
2022-06-23	06:29:00	bharal	2
2022-06-23	06:29:00	bharal	2
2022-06-23	06:30:00	bharal	2
2022-06-24	09:37:00	bharal	1
2022-06-24	09:37:00	bharal	1
2022-06-24	09:37:00	bharal	1
2022-06-24	09:37:00	bharal	1
2022-07-02	08:07:00	bharal	1
2022-07-02	08:07:00	bharal	1
2022-07-02	08:07:00	bharal	1
2022-07-02	08:07:00	bharal	1
2022-07-03	11:32:00	bharal	1
2022-07-03	11:32:00	bharal	1
2022-07-03	11:32:00	bharal	1
2022-07-03	11:32:00	bharal	1
2022-07-03	11:34:00	bharal	2
2022-07-03	11:34:00	bharal	2
2022-07-03	11:34:00	bharal	2
2022-07-03	11:35:00	bharal	2
2022-07-03	12:35:00	bharal	1
2022-07-03	12:35:00	bharal	1
2022-07-03	12:35:00	bharal	1
2022-07-03	12:36:00	bharal	1
2022-07-03	12:37:00	bharal	1
2022-07-03	12:37:00	bharal	1
2022-07-03	12:37:00	bharal	1
2022-07-03	12:37:00	bharal	1
2022-07-03	12:39:00	bharal	1
2022-07-03	12:39:00	bharal	1
2022-07-03	12:39:00	bharal	1
2022-07-03	12:39:00	bharal	1
2022-07-04	09:37:00	bharal	2
2022-07-04	09:37:00	bharal	2
2022-07-04	09:37:00	bharal	2
2022-07-04	09:37:00	bharal	2
2022-07-04	09:40:00	bharal	2
2022-07-04	09:40:00	bharal	2
2022-07-04	09:40:00	bharal	2
2022-07-04	09:40:00	bharal	2
2022-07-04	09:41:00	bharal	1
2022-07-04	09:41:00	bharal	1
2022-07-04	09:41:00	bharal	1
2022-07-04	09:41:00	bharal	1
2022-07-04	09:51:00	bharal	1
2022-07-04	09:51:00	bharal	1
2022-07-04	09:51:00	bharal	1
2022-07-04	09:51:00	bharal	1
2022-07-04	14:22:00	bharal	10
2022-07-04	14:22:00	bharal	10
2022-07-04	14:22:00	bharal	10
2022-07-04	14:22:00	bharal	10
2022-07-04	14:39:00	bharal	5
2022-07-04	14:39:00	bharal	5
2022-07-04	14:39:00	bharal	5
2022-07-04	14:39:00	bharal	5
2022-07-04	14:42:00	bharal	5
2022-07-04	14:42:00	bharal	5
2022-07-04	14:42:00	bharal	5
2022-07-04	14:42:00	bharal	5
2022-07-04	14:45:00	bharal	5
2022-07-04	14:45:00	bharal	5
2022-07-04	14:45:00	bharal	5
2022-07-04	14:46:00	bharal	5
2022-07-04	14:52:00	bharal	1
2022-07-04	14:52:00	bharal	1
2022-07-04	14:52:00	bharal	1
2022-07-04	14:52:00	bharal	1
2022-07-05	08:22:00	bharal	1
2022-07-05	08:22:00	bharal	1
2022-07-05	08:22:00	bharal	1
2022-07-05	08:22:00	bharal	1
2021-07-02	11:47:00	bharal	3
2021-07-02	11:47:00	bharal	3
2021-07-02	11:47:00	bharal	3
2021-07-02	11:48:00	bharal	3
2021-07-10	18:52:00	bharal	1
2021-07-10	18:52:00	bharal	1
2021-07-10	18:52:00	bharal	1
2021-07-10	18:53:00	bharal	1
2021-07-16	14:17:00	bharal	1
2021-07-16	14:17:00	bharal	1
2021-07-16	14:17:00	bharal	1
2021-07-16	14:18:00	bharal	1
2021-07-16	14:21:00	bharal	4
2021-07-16	14:21:00	bharal	4
2021-07-16	14:21:00	bharal	4
2021-07-16	14:21:00	bharal	4
2021-07-16	14:23:00	bharal	1
2021-07-16	14:23:00	bharal	1
2021-07-16	14:23:00	bharal	1
2021-07-16	14:23:00	bharal	1
2021-07-16	14:56:00	bharal	1
2021-07-16	14:56:00	bharal	1
2021-07-16	14:56:00	bharal	1
2021-07-16	14:56:00	bharal	1
2021-07-16	15:03:00	bharal	1
2021-07-16	15:03:00	bharal	1
2021-07-16	15:03:00	bharal	1
2021-07-16	15:03:00	bharal	1
2021-07-16	15:47:00	bharal	1
2021-07-16	15:47:00	bharal	1
2021-07-16	15:47:00	bharal	1
2021-07-16	15:47:00	bharal	1
2021-07-16	16:03:00	bharal	1
2021-07-16	16:03:00	bharal	1
2021-07-16	16:03:00	bharal	1
2021-07-16	16:03:00	bharal	1
2021-07-16	20:27:00	bharal	1
2021-07-16	20:27:00	bharal	1
2021-07-16	20:27:00	bharal	1
2021-07-16	20:28:00	bharal	1
2021-07-16	20:43:00	bharal	1
2021-07-16	20:43:00	bharal	1
2021-07-16	20:43:00	bharal	1
2021-07-16	20:43:00	bharal	1
2021-07-17	13:27:00	bharal	1
2021-07-17	13:27:00	bharal	1
2021-07-17	13:27:00	bharal	1
2021-07-17	13:27:00	bharal	1
2021-07-17	13:35:00	bharal	2
2021-07-17	13:35:00	bharal	2
2021-07-17	13:35:00	bharal	2
2021-07-17	13:35:00	bharal	2
2021-07-17	13:55:00	bharal	1
2021-07-17	13:55:00	bharal	1
2021-07-17	13:55:00	bharal	1
2021-07-17	13:55:00	bharal	1
2021-07-17	14:41:00	bharal	1
2021-07-17	14:41:00	bharal	1
2021-07-17	14:41:00	bharal	1
2021-07-17	14:41:00	bharal	1
2021-07-17	14:43:00	bharal	2
2021-07-17	14:43:00	bharal	2
2021-07-17	14:43:00	bharal	2
2021-07-17	14:43:00	bharal	2
2021-07-23	10:03:00	bharal	1
2021-07-23	10:04:00	bharal	1
2021-07-23	10:04:00	bharal	1
2021-07-23	10:04:00	bharal	1
2021-07-23	10:05:00	bharal	1
2021-07-23	10:05:00	bharal	1
2021-07-23	10:05:00	bharal	1
2021-07-23	10:05:00	bharal	1
2021-07-23	10:06:00	bharal	1
2021-07-23	10:06:00	bharal	1
2021-07-23	10:06:00	bharal	1
2021-07-23	10:07:00	bharal	1
2021-07-23	10:44:00	bharal	2
2021-07-23	10:44:00	bharal	2
2021-07-23	10:44:00	bharal	2
2021-07-23	10:45:00	bharal	2
2021-07-23	16:09:00	bharal	1
2021-07-23	16:09:00	bharal	1
2021-07-23	16:09:00	bharal	1
2021-07-23	16:09:00	bharal	1
2021-07-23	16:18:00	bharal	1
2021-07-23	16:18:00	bharal	1
2021-07-23	16:18:00	bharal	1
2021-07-23	16:19:00	bharal	1
2021-07-23	16:20:00	bharal	1
2021-07-23	16:20:00	bharal	1
2021-07-23	16:20:00	bharal	1
2021-07-23	16:20:00	bharal	1
2021-07-23	16:23:00	bharal	1
2021-07-23	16:23:00	bharal	1
2021-07-23	16:23:00	bharal	1
2021-07-23	16:23:00	bharal	1
2021-07-23	17:08:00	bharal	2
2021-07-23	17:09:00	bharal	2
2021-07-23	17:09:00	bharal	2
2021-07-23	17:09:00	bharal	2
2021-07-23	17:10:00	bharal	3
2021-07-23	17:10:00	bharal	3
2021-07-23	17:10:00	bharal	3
2021-07-23	17:10:00	bharal	3
2021-07-23	20:18:00	bharal	2
2021-07-23	20:18:00	bharal	2
2021-07-23	20:18:00	bharal	2
2021-07-23	20:19:00	bharal	2
2021-07-24	05:59:00	bharal	1
2021-07-24	05:59:00	bharal	1
2021-07-24	05:59:00	bharal	1
2021-07-24	05:59:00	bharal	1
2021-07-24	12:55:00	bharal	1
2021-07-24	12:55:00	bharal	1
2021-07-24	12:55:00	bharal	1
2021-07-24	12:55:00	bharal	1
2021-07-24	12:56:00	bharal	2
2021-07-24	12:56:00	bharal	2
2021-07-24	12:56:00	bharal	2
2021-07-24	12:57:00	bharal	2
2021-07-24	12:59:00	bharal	2
2021-07-24	12:59:00	bharal	2
2021-07-24	12:59:00	bharal	1
2021-07-24	12:59:00	bharal	1
2021-07-24	13:02:00	bharal	1
2021-07-24	13:02:00	bharal	1
2021-07-24	13:02:00	bharal	1
2021-07-24	13:02:00	bharal	1
2021-07-24	13:06:00	bharal	1
2021-07-24	13:06:00	bharal	1
2021-07-24	13:06:00	bharal	1
2021-07-24	13:06:00	bharal	1
2021-07-24	13:29:00	bharal	1
2021-07-24	13:29:00	bharal	1
2021-07-24	13:29:00	bharal	1
2021-07-24	13:29:00	bharal	1
2021-07-24	13:31:00	bharal	1
2021-07-24	13:31:00	bharal	1
2021-07-24	13:31:00	bharal	1
2021-07-24	13:31:00	bharal	1
2021-07-24	13:41:00	bharal	1
2021-07-24	13:41:00	bharal	1
2021-07-24	13:41:00	bharal	1
2021-07-24	13:41:00	bharal	1
2021-07-24	14:41:00	bharal	1
2021-07-24	14:41:00	bharal	1
2021-07-24	14:41:00	bharal	1
2021-07-24	14:41:00	bharal	1
2021-07-24	15:33:00	bharal	1
2021-07-24	15:33:00	bharal	1
2021-07-24	15:33:00	bharal	1
2021-07-24	15:34:00	bharal	1
2021-07-24	15:38:00	bharal	2
2021-07-24	15:38:00	bharal	2
2021-07-24	15:39:00	bharal	2
2021-07-24	15:39:00	bharal	2
2021-07-28	13:37:00	bharal	1
2021-07-28	13:37:00	bharal	1
2021-07-28	13:37:00	bharal	1
2021-07-28	13:38:00	bharal	1
2021-07-28	13:39:00	bharal	3
2021-07-28	13:39:00	bharal	3
2021-07-28	13:39:00	bharal	3
2021-07-28	13:39:00	bharal	3
2021-07-28	13:41:00	bharal	3
2021-07-28	13:41:00	bharal	3
2021-07-28	13:41:00	bharal	3
2021-07-28	13:41:00	bharal	3
2021-07-28	13:43:00	bharal	1
2021-07-28	13:43:00	bharal	1
2021-07-28	13:43:00	bharal	1
2021-07-28	13:43:00	bharal	1
2021-07-28	13:44:00	bharal	1
2021-08-03	08:11:00	bharal	1
2021-08-03	08:11:00	bharal	1
2021-08-03	08:11:00	bharal	1
2021-08-03	08:11:00	bharal	1
2021-08-03	08:28:00	bharal	3
2021-08-03	08:28:00	bharal	3
2021-08-03	08:28:00	bharal	3
2021-08-03	08:28:00	bharal	3
2021-08-03	08:30:00	bharal	2
2021-08-03	08:30:00	bharal	2
2021-08-03	08:30:00	bharal	2
2021-08-03	08:30:00	bharal	2
2021-08-03	08:32:00	bharal	1
2021-08-03	08:32:00	bharal	1
2021-08-03	08:32:00	bharal	1
2021-08-03	08:32:00	bharal	1
2021-08-03	08:33:00	bharal	4
2021-08-03	08:33:00	bharal	4
2021-08-03	08:33:00	bharal	4
2021-08-03	08:33:00	bharal	4
2021-08-03	08:35:00	bharal	1
2021-08-03	08:35:00	bharal	1
2021-08-03	08:35:00	bharal	1
2021-08-03	08:35:00	bharal	1
2021-08-03	08:36:00	bharal	2
2021-08-03	08:36:00	bharal	2
2021-08-03	08:36:00	bharal	2
2021-08-03	08:36:00	bharal	2
2021-08-04	07:13:00	bharal	2
2021-08-04	07:13:00	bharal	2
2021-08-04	07:13:00	bharal	2
2021-08-04	07:14:00	bharal	2
2021-08-04	07:27:00	bharal	2
2021-08-04	07:27:00	bharal	2
2021-08-04	07:27:00	bharal	2
2021-08-04	07:28:00	bharal	2
2021-08-04	07:29:00	bharal	1
2021-08-04	07:29:00	bharal	1
[truncated: 7,447 more rows]
